# Supplementary material for: Transthoracic and transoesophageal echocardiography for tricuspid transcatheter edge-to-edge repair: a step-by-step protocol
Source: Eur Heart J Imaging Methods Pract. 2024 Mar 21;2(2):qyae017. doi: 10.1093/ehjimp/qyae017 (PMC11195804; doi:10.1093/ehjimp/qyae017)
Supplement: qyae017_Supplementary_Data [file qyae017_supplementary_data.zip]

Archive with 8 entries (8 files):
- Supplemental Video 1..avi
- Supplemental Video 2.avi
- Supplemental Video 3.avi
- Supplemental Video 4.avi
- Supplemental Video 5.avi
- Supplemental Video 6.avi
- Supplemental Video 7.avi
- TV.TEER.SupplementalMaterials.CLEAN.docx
